# Supplementary material for: Analysis of Phospholipids in Digestion Using Hybrid IDA and SWATH Acquisition: An Example for Krill Oil
Source: Foods. 2023 May 16;12(10):2020. doi: 10.3390/foods12102020 (PMC10217430; doi:10.3390/foods12102020)
Supplement: Supplementary file 1 [file foods-12-02020-s001.zip]

Archive with 1 entries (1 files):
- foods-2355828-supplementary.pdf
